# Supplementary material for: Field-Compatible Cytometric Assessment of Epididymal Alpaca Sperm Viability and Acrosomal Integrity Using Fluorochrome
Source: Animals (Basel). 2025 Aug 5;15(15):2282. doi: 10.3390/ani15152282 (PMC12345453; doi:10.3390/ani15152282)
Supplement: Supplementary file 1 [file animals-15-02282-s001.zip]

Archive with 1 entries (1 files):
- animals-3660784-supplementary.xlsx
