# Supplementary material for: Field-Compatible Cytometric Assessment of Epididymal Alpaca Sperm Viability and Acrosomal Integrity Using Fluorochrome
Source: Animals (Basel). 2025 Aug 5;15(15):2282. doi: 10.3390/ani15152282 (PMC12345453; doi:10.3390/ani15152282)
Supplement: Supplementary file 1 [file animals-15-02282-s001.zip › animals-3660784-supplementary.xlsx]

## Sheet: Raw values
	Raw values of sperm viability (Zombie Green) and acrosomal integrity (FITC–PSA) in 26 epididymal alpaca sperm samples evaluated at 0 h, 24 h, and 1 week
		PSA			Zombie Green
		0 Horas	24 Horas	1 Semana	0 Horas	24 Horas	1 Semana
		Acrosoma intacto			Vivos
	id	%	%	%	%	%	%
	1	94.7	98.4	97.8	68.2	72	66.8
	2	98.8	99.3	98.4	76.6	77.8	78.6
	3	94.4	97.4	98.4	62.7	68	68.4
	4	96.8	98.8	98.7	62.4	67.4	73.2
	5	98.9	99.9	99.8	78.7	80	80.4
	6	91.6	96.4	97.6	53.1	46.6	64
	7	90.2	96	92.2	43	50.1	49.7
	8	86.1	93.9	95.6	46	56.4	52.8
	9	90.8	96.1	95.4	65.8	64.1	65.4
	10	96.7	96.8	96.8	73	77.7	79.9
	11	96.5	96.2	96.3	70	78.5	82.5
	12	88.4	88.3	88.3	64.1	69.4	73.5
	13	85.4	85.7	85.6	58.7	68	74.1
	14	97.3	97.2	97	70.3	75.3	76.3
	15	99.1	99.3	99.6	82	81	85.9
	16	99.2	98.9	99	65.3	72.4	75
	17	98.1	98.6	98.7	71.8	79.2	70.5
	18	99.8	99.3	99.3	77.3	80.1	76.5
	19	98.6	98.9	99.4	77.2	75.1	72.2
	20	98.1	98.3	98.2	52.4	55.9	55.4
	21	98.8	99	99.3	79.3	78.8	73.1
	22	99	99	99.4	73.2	68.1	67.8
	23	98.8	98.6	98.9	75.4	79.3	78
	24	99.1	99	99.3	66.8	70.5	77.7
	25	99	99.6	99.3	72.8	73.3	73
	26	99	99.4	99.2	72.2	74.5	76.1
	X	95.8923	97.2423	97.2115	67.6269	70.75	71.8
	DS	4.35246	3.36181	3.48968	10.198	9.43497	8.78927
